# Supplementary material for: Heterogeneity of germline variants in high risk breast and ovarian cancer susceptibility genes in India
Source: Precis Clin Med. 2018 Sep 22;1(2):75–87. doi: 10.1093/pcmedi/pby010 (PMC8985795; doi:10.1093/pcmedi/pby010)
Supplement: Supplementary Data [file pby010_supplementarytables1_2_v2.xlsx]

## Sheet: Sheet1
Supplementary Table 1. BRCA1 Novel missense variants with variant effect prediction using SIFT, Polyphen and CADD.
Variant	Affected codon	Chr	Start positon	End position	Ref	Alt	SIFT_score	SIFT_pred	Polyphen2_HDIV_score	Polyphen2_HDIV_pred	CADD_phred
5360A>C	Gln1747His	17	41209105	41209105	T	G	0.032	D	1	D	22.7
5377G>A	Arg1753Lys	17	41209088	41209088	C	T	0.005	D	0.999	D	33
5119A>G	Lys1667Arg	17	41219700	41219700	T	C	0.118	T	0.999	D	23.2
c.147G>A	p.Glu10Lys	17	41276086	41276086	C	T	0.153	T	1	D	32
c.3679G>T	p.Ser1187Ile	17	41243988	41243988	C	A	0.008	D	0.955	P	24.8
c.3730G>T	p.Arg1204Ile	17	41243940	41243940	C	A	0.142	T	0.088	B	0.762
c.3740G>T	p.Lys1207Asn	17	41243927	41243927	C	A	0.002	D	0.57	P	23.2
c.3797C>G	p.Phe1226Ley	17	41243870	41243870	G	C	0.002	D	0.889	P	23.2
c.3846A>G	p.Arg1243Gly	17	41243821	41243821	T	C	0.048	D	0.146	B	8.364
Supplementary Table 2. BRCA2 Novel missense variants with variant effect prediction using SIFT, Polyphen and CADD.
Variant	Affected codon	Chr	Start position	End position	Ref	Alt	SIFT_score	SIFT_pred	Polyphen2_HDIV_score	Polyphen2_HDIV_pred	CADD_phred
c.3257G>A	R1010K	13	32911521	32911521	G	A	0.471	T	0.011	B	18.48
c.3578T>C	I1117T	13	32911842	32911842	T	C	0	D	1	D	25.5
c.4501G>A	D1425N	13	32912765	32912765	G	A	0.142	T	0.051	B	1.854
c.5206C>T	P1660S	13	32913470	32913470	C	T	0.603	T	0.001	B	3.819
c.5299A>C	K1691Q	13	32913563	32913563	A	C	0.076	T	0.077	B	3.871
c.5264C>T	p.Thr1679Ile	13	32913528	32913528	C	T	1	T	0	B	0.001
c.6515C>T	p.Pro2096Leu	13	32914779	32914779	C	T	0.002	D	0.11	B	24.5
c.5639T>C	p.Val1804Ala	13	32913903	32913903	T	C	0.014	D	0.144	B	0.817
c.5929G>A	p.Glu1901Lys	13	32914193	32914193	G	A	0.32	T	0.012	B	8.883
	D = Deleterious
	T = Tolerated
	B = Benign
	P = Possibly damaging
